# Supplementary material for: Investigating the Prehistory of Tungusic Peoples of Siberia and the Amur-Ussuri Region with Complete mtDNA Genome Sequences and Y-chromosomal Markers
Source: PLoS One. 2013 Dec 12;8(12):e83570. doi: 10.1371/journal.pone.0083570 (PMC3861515; doi:10.1371/journal.pone.0083570)
Supplement: Table S1 — List of mtDNA (sub)haplogroups found in the dataset and their frequencies in individual (sub)populations. (XLS) [file pone.0083570.s007.xls]

## Sheet: Feuil1
Table S1: List of mtDNA (sub)haplogroups found in the dataset and their frequencies in individual (sub)populations
Note that these are haplogroup frequencies, and individuals belonging to the same subhaplogroup might well have distinct haplotypes
Haplogroup	TAI	STE	NYUK	IENG	SAK	SEB	TOM	BER	KAM	UDI	VIL_YAK	CNT_YAK	NE_YAK	YUK	KOR	NIV
A2a	2
A2b1															2
A4			5	2							1
A4b		2									1
A8															4
A8a1											1	1
B4a4											2	1	1
B4b1a3a												1
B5b2a												2	2
C4a1c	5	6	2		2	3	6		2		5	4	4	4
C4a1c1											1	7
C4a1c1a	1	1									1
C4a1d			1		1					1	1	2
C4a2	1	7	10	2			3				3	6	3	1
C4b		3			2	6	2	1			3	4	2		3
C4b1	4	5	3	1	1		2	1	6	6		3	4
C4b1a			1										1
C4b3		3										1
C4b3a								4	3					2
C4b7								1						2
C5a2			1	1					1					1	3
C5b1a												2	1
C5b1b		1				1					2	5	1
C5d1		4					1		1					1
C7a1c			1
D2b1a												1		1
D3	1	1			1	1	3	1				1
D4a1e												1
D4c2b											1	3
D4e4											1
D4e4a	1	5	1			1
D4e4a1	1							1
D4i2				2	3						1	4
D4j2a											1
D4j4			1	1
D4j4a				2
D4j5					1							1	1
D4l2	2		4	1	1	6	4				2	1		4
D4m2					2		1						1			10
D4o2									8			4			1
D5a2a2	1		3	6	2						11	13	3	1
F1b1		1			4		1				1	5	4
F2b												1
G1b				2			1		6					2	2	3
G2a1	1										1
G2a1+16189												2
G2a2											2	1	2
H15a1a													1
H49											2	1
H8b			5
HV1a1a											2		1
J1c5												1
J2a2b			2
M13a1b	1											1
M7a2a			1							5
M7c1d					2						1
M8a1										4
M9a1a1a										3
N9b										10
R3												1
T2g1											1	1
U4a1												1
U4d2												1
W3a1+199											1	1
Y1a	3							2	1	2		2				25
Z1a			3				3	3	3			1		1
Z1a1			2	1	1
Z1a2								1	8
