# Supplementary material for: Investigating the Prehistory of Tungusic Peoples of Siberia and the Amur-Ussuri Region with Complete mtDNA Genome Sequences and Y-chromosomal Markers
Source: PLoS One. 2013 Dec 12;8(12):e83570. doi: 10.1371/journal.pone.0083570 (PMC3861515; doi:10.1371/journal.pone.0083570)
Supplement: Table S2 — Analysis of shared haplotypes. (XLS) [file pone.0083570.s008.xls]

## Sheet: Sheet1
Table S2: Analysis of shared haplotypes
This analysis shows all haplotypes that are shared between at least two individuals, with associated haplogroup information
The different degrees of shading correspond to the frequency of each haplotype within the relevant population, as shown in the legend
				EVENKS				EVENS					YAKUTS
Haplogroup	N	TAI	STE	NYUK	IENG	SAK	SEB	TOM	BER	KAM	UDI	CNT_YAK	VIL_YAK	NE_YAK	YUK	KOR	NIV
A2a	2																	0.01-0.05
A2b1	2																	0.06-0.10
A4	2																	0.11-0.15
A4b	2																	0.16-0.20
A8a1	2																	0.21-0.25
B5b2a	2																	>0.25
B5b2a	2
C4a1c	2
C4a1c1a	2
C4a2	2
C4a2	2
C4a2	2
C4a2	2
C4b	2
C4b1	2
C4b1	2
C5a2	2
C5a2	2
C5a2	2
C5b1a	2
C5b1b	2
D2b1a	2
D3	2
D4j4	2
D4j4a	2
D4m2	2
D4o2	2
F1b1	2
G1b	2
G1b	2
G1b	2
M7c1d	2
T2g1	2
W3a1+199	2
Y1a	2
Y1a	2
Z1a	2
Z1a	2
Z1a2	2
B4a4	3
C4a1c	3
C4a1c	3
C4a1c	3
C4b	3
C4b	3
C4b3	3
C4b3a	3
C4b3a	3
C4b3a	3
D4c2b	3
D4l2	3
D4m2	3
D5a2a2	3
D5a2a2	3
D5a2a2	3
H49	3
HV1a1a	3
M7a2a	3
M9a1a1a	3
N9b	3
Y1a	3
Y1a	3
Y1a	3
Z1a	3
Z1a1	3
A8	4
C4a1c	4
C4b1	4
D3	4
D4l2	4
D4l2	4
D4m2	4
D5a2a2	4
G1b	4
G2a2	4
H8b	4
M8a1	4
A4	5
C4a1c1	5
C4a2	5
D4l2	5
F1b1	5
F1b1	5
C4a1c	6
C5b1b	6
Y1a	6
Z1a2	6
C4a2	7
C4b	7
C5d1	7
D4i2	7
D4l2	7
N9b	7
Z1a	7
C4a1c	8
D4e4a	8
Y1a	8
C4a1c	9
C4b	9
C4b1	9
D4o2	9
C4a2	10
C4b1	13
D5a2a2	21
